# Supplementary material for: Impact of absolute lymphocyte count upon admission to ICU on 28-day mortality in sepsis patients in ICU
Source: Front Immunol. 2026 Jan 5;16:1688451. doi: 10.3389/fimmu.2025.1688451 (PMC12813056; doi:10.3389/fimmu.2025.1688451)
Supplement: Supplementary file 1 [file Table1.xlsx]

## Sheet: Sheet1
Column	N	Missing Percent(%)
age	733	7.142
weight	863	8.41
sofa	738	7.191
WBC	772	7.522
hemoglobin	771	7.512
neutrophils	744	7.249
potassium	756	7.366
lactate	1549	15.093
urea nitrogen	748	7.288
creatinine	748	7.288
